# Supplementary material for: Regulation of the Emissions of the Greenhouse Gas Nitrous Oxide by the Soybean Endosymbiont Bradyrhizobium diazoefficiens
Source: Int J Mol Sci. 2022 Jan 27;23(3):1486. doi: 10.3390/ijms23031486 (PMC8836242; doi:10.3390/ijms23031486)
Supplement: Supplementary file 1 [file ijms-23-01486-s001.zip]

Archive with 1 entries (1 files):
- ijms-1545084-supplementary.pdf
